# Supplementary material for: Plasma Metabolites Associate with All-Cause Mortality in Individuals with Type 2 Diabetes
Source: Metabolites. 2020 Jul 31;10(8):315. doi: 10.3390/metabo10080315 (PMC7464745; doi:10.3390/metabo10080315)
Supplement: Supplementary file 1 [file metabolites-10-00315-s001.zip]

Archive with 4 entries (3 files):
- metabolites-869993-supplementary/
- metabolites-869993-Supplementary/Suplementary.pdf
- metabolites-869993-supplementary/Supplementary Figures.pdf
- metabolites-869993-supplementary/Supplementary_Table_S1_S4.xlsx
