# Supplementary material for: Plasma Metabolites Associate with All-Cause Mortality in Individuals with Type 2 Diabetes
Source: Metabolites. 2020 Jul 31;10(8):315. doi: 10.3390/metabo10080315 (PMC7464745; doi:10.3390/metabo10080315)
Supplement: Supplementary file 1 [file metabolites-10-00315-s001.zip › metabolites-869993-supplementary/Supplementary_Table_S1_S4.xlsx]

## Sheet: Index
Table S1	Metabolite library used for metabolite profiling in MDC-CC and MPP.
Table S2	Meta-analysis of associations between baseline plasma levels of metabolites and all-cause mortality in MPP and MDC-CC. Model 1 is adjusted for age and sex and Model is additionally adjusted for BMI, glucose, HDL, LDL, TG, SBP, AHT and smoking status.
Table S3	Meta-analysis of associations between baseline plasma levels of metabolites and incident CVD in MPP and MDC-CC. Model 1 is adjusted for age and sex and Model is additionally adjusted for BMI, glucose, HDL, LDL, TG, SBP, AHT and smoking status.
Table S4	Correlations between plasma levels of 11 plasma metabolites and HOMA-IR and hba1c in MDC-CC

## Sheet: Table S1
Metabolite	mass	rt	Formula	HMDB ID	Normalization method	Annotation Level	Anatalytical coefficient of variation (%)	Missing values (%)
Urea	60.032	1.98	CH4N2O	HMDB00294	LOESS	1	7.1	0
Trimethylamine-N-oxide	75.068	4.28	C3H9NO	HMDB00925	LOESS	1	6.4	0
Alanine	89.048	7.5	C3H7NO2	HMDB00161	Internal Standard	1	10	0
Sarcosine	89.048	7.27	C3H7NO2	HMDB00271	LOESS	1	44.4	10.4278
Dimethylglycine	103.063	6.59	C4H9NO2	HMDB00092	Internal Standard	1	20	0.802139
2-Aminoisobutyric acid	103.064	6.9	C4H9NO2	HMDB01906	LOESS	1	11.1	0
Choline	104.108	4.01	C5H14NO	HMDB00097	Internal Standard	1	6.9	0
Serine	105.043	8.56	C3H7NO3	HMDB00187	Internal Standard	1	6.1	0
Creatinine	113.059	4.55	C4H7N3O	HMDB00562	LOESS	1	4.7	0
Proline	115.063	6.64	C5H9NO2	HMDB00162	Internal Standard	1	6.9	0
Guanidineacetate	117.054	7.56	C3H7N3O2	HMDB00128	LOESS	1	5.5	0
Betaine	118.087	6.14	C5H12NO2	HMDB00043	Internal Standard	1	7.5	0
Valine	118.087	6.57	C5H12NO2	HMDB00883	Internal Standard	1	14	0
Threonine	119.058	7.85	C4H9NO3	HMDB00167	Internal Standard	1	10.9	0
Nicotinamide	122.048	1.36	C6H6N2O	HMDB01406	Internal Standard	1	19.2	0
Taurine	125.015	6.62	C2H7NO3S	HMDB00251	Internal Standard	1	7.2	0
Pyroglutamine	128.059	7.69	C5H8N2O2	HMDB62558	LOESS	2	19.8	34.7594
Pyroglutamate	129.043	2.56	C5H7NO3	HMDB00267	LOESS	1	19.8	0
N-Methylproline	129.079	6.25	C6H11NO2	HMDB94696	LOESS	1	10.6	4.27807
Pipecolate	129.079	6.84	C6H11NO2	HMDB00716	LOESS	1	14.2	0
Creatine	131.07	7.19	C4H9N3O2	HMDB00064	LOESS	1	5.4	0
Isoleucine	131.095	6.09	C6H13NO2	HMDB00172	Internal Standard	1	6.7	0
Leucine	131.095	5.92	C6H13NO2	HMDB00687	Internal Standard	1	6.8	0
Asparagine	132.053	8.7	C4H8N2O3	HMDB00168	Internal Standard	1	7.2	0
Ornithine	132.09	11.58	C5H12N2O2	HMDB00214	Internal Standard	1	6.7	0
Hypoxanthine	136.039	3.8	C5H4N4O	HMDB00157	LOESS	1	7.3	0
Trigonelline	137.048	6.38	C7H8NO2	HMDB00875	LOESS	1	7.3	0
1-Methylnicotinamide	137.071	4.96	C7H9N2O	HMDB03152	Internal Standard	1	8.5	0
Urocanate	138.042	2.38	C6H6N2O2	HMDB00301	LOESS	1	18.2	3.20856
1,3-Dimethyluracil	140.059	6.66	C6H8N2O2	HMDB02144	LOESS	2	15.3	18.984
Proline betaine	143.095	6.21	C7H13NO2	HMDB04827	LOESS	1	4.3	0
Glutamine	146.069	8.48	C5H10N2O3	HMDB00641	Internal Standard	1	5.6	0
Lysine	146.106	11.4	C6H14N2O2	HMDB00182	Internal Standard	1	6.3	0
4-Trimethylammoniobutanoic acid	146.118	4.58	C7H16NO2	HMDB01161	LOESS	1	8.7	0
Glutamate	147.053	8.14	C5H9NO4	HMDB00148	Internal Standard	1	6.2	0
Methionine	149.051	6.32	C5H11NO2S	HMDB00696	Internal Standard	1	9.7	0
Racemethionine	149.051	2.23	C5H11NO2S	HMDB33951	LOESS	2	32.9	0.26738
N-Methyl-4-pyridone-3-carboxamide	152.058	1.92	C7H8N2O2	HMDB04194	LOESS	1	14.1	0
Homostachydrine	157.11	6.02	C8H15NO2	HMDB33433	LOESS	1	7.2	2.6738
Methyllysine	160.121	10.66	C7H16N2O2	HMDB02038	LOESS	1	4.5	0
Carnitine	162.113	6.19	C7H16NO3	HMDB00062	Internal Standard	1	7.9	0
Methionine-S-oxide	165.046	8.23	C5H11NO3S	HMDB02005	LOESS	1	8.5	1.60428
7-Methylguanine	165.065	4.77	C6H7N5O	HMDB00897	LOESS	1	10.5	0
Phenylalanine	165.079	5.88	C9H11NO2	HMDB00159	Internal Standard	1	5.8	0
3-Methylhistidine	169.085	10.82	C7H11N3O2	HMDB00479	LOESS	1	5.5	0
1-Methylhistidine	169.085	9.72	C7H11N3O2	HMDB00001	LOESS	1	6.7	0
Acetylornithine	174.102	7.86	C7H14N2O3	HMDB03357	LOESS	1	4.9	0
Arginine	174.112	10.92	C6H14N4O2	HMDB00517	Internal Standard	1	12.5	0
Citrulline	175.095	9.04	C6H13N3O3	HMDB00904	Internal Standard	1	5.2	0
Hippurate	179.058	1.14	C9H9NO3	HMDB00714	LOESS	1	6.1	0.26738
Paraxanthine	180.065	1.33	C7H8N4O2	HMDB01860	LOESS	1	6	0
Tyrosine	181.074	6.64	C9H11NO3	HMDB00158	Internal Standard	1	13	4.27807
Acisoga	184.121	1.63	C9H16N2O2	HMDB61384	LOESS	2	7.1	0
Histidine	188.127	10.56	C6H9N3O2	HMDB00177	Internal Standard	1	9.4	0
Homoarginine	188.127	10.59	C7H16N4O2	HMDB00670	LOESS	1	5.4	0
NMMA	188.127	10.2	C7H16N4O2	HMDB29416	LOESS	1	12.9	0
Kynurenate	189.043	5.06	C10H7NO3	HMDB00715	LOESS	1	13.7	0
Homocitrulline	189.111	8.86	C7H15N3O3	HMDB00679	LOESS	1	14.7	2.40642
Trimethyllysine	189.16	10.14	C9H21N2O2	HMDB01325	LOESS	1	5.5	0
Caffeine	194.08	1	C8H10N4O2	HMDB01847	LOESS	1	10.8	8.02139
5-Acetylamino-6-amino-3-methyluracil	198.075	4.61	C7H10N4O3	HMDB04400	LOESS	1	7.4	13.369
DMGV	202.119	6.01	C8H15N3O3	HMDB0240212	LOESS	2	10.3	0
Asymmetric dimethylarginine	202.143	9.52	C8H18N4O2	HMDB01539	Internal Standard	1	15.6	0.26738
Symmetric dimethylarginine	202.143	9.51	C8H18N4O2	HMDB03334	LOESS	1	17.6	1.3369
Tryptophan	204.09	5.93	C11H12N2O2	HMDB00929	Internal Standard	1	8	0
Acylcarnitine C2:0	204.124	4.45	C9H18NO4	HMDB00201	Internal Standard	1	6.5	0
3-Hydroxytrimethyllysine	205.155	10.8	C9H21N2O3	HMDB01422	LOESS	1	6.9	0
Kynurenine	208.085	6	C10H12N2O3	HMDB00684	LOESS	1	6	0
Acetylarginine	216.122	7.08	C8H16N4O3	HMDB04620	LOESS	1	7.7	0
Acylcarnitine C3:0	218.139	4.06	C10H19NO4	HMDB00824	Internal Standard	1	6.8	0
Pantothenate	219.111	1.63	C9H17NO5	HMDB00210	LOESS	1	11.7	0
Ergothioneine	229.088	7.35	C9H15N3O2S	HMDB03045	LOESS	1	8.5	0
Acylcarnitine C4:0	232.154	3.63	C11H21NO4	HMDB02013	Internal Standard	1	6.3	0
Cystine	240.024	13.02	C6H12N2O4S2	HMDB00192	LOESS	1	9.4	0
Tiglylcarnitine	243.147	3.46	C12H21NO4	HMDB02366	LOESS	2	11.1	1.60428
Acylcarnitine C5:0	245.163	3.23	C12H23NO4	HMDB00688	LOESS	2	7.7	0
Glycerophosphocholine	258.11	8.71	C8H20NO6P	HMDB00086	LOESS	1	29.1	0
Acylcarnitine C6:0	260.186	2.88	C13H25NO4	HMDB00756	LOESS	2	8.5	0
Phenylacetylglutamine	264.11	1.98	C13H16N2O4	HMDB06344	LOESS	1	13.4	0
Acetylcarnosine	268.117	8.04	C11H16N4O4	HMDB12881	LOESS	1	6.7	0
Gln.Glu	275.117	10.62	C10H17N3O6	HMDB28796	LOESS	2	6.1	0.534759
1-Methyladenosine	281.113	6.46	C11H15N5O4	HMDB03331	LOESS	2	10	0
Acylcarnitine C8:1	286.202	2.73	C15H27NO4	HMDB13324	LOESS	2	7.1	0
Acylcarnitine C8:0	288.217	2.49	C15H29NO4	HMDB00791	Internal Standard	1	3.9	0
5-Methylthioadenosine	297.09	2.08	C11H15N5O3S	HMDB01173	LOESS	1	8	5.34759
Acylcarnitine C9:0	302.233	2.23	C16H31NO4	HMDB13288	LOESS	2	7.2	0
Acylcarnitine C8:0-OH	304.212	4.06	C15H30NO5		LOESS	2	12.5	0
Acylcarnitine C10:3	310.202	2.42	C17H28NO4		LOESS	2	7	0
N2,N2-Dimethylguanosine	311.123	4.74	C12H17N5O5	HMDB04824	LOESS	1	14.2	0.534759
Acylcarnitine C10:2	312.217	2.44	C17H30NO4		LOESS	2	7.7	0
Acylcarnitine C10:1	314.232	2.34	C17H31NO4	HMDB13205	LOESS	2	8.7	0
Acylcarnitine C10:0	316.249	2.18	C17H33NO4	HMDB00651	LOESS	2	7.6	0
Acylcarnitine C11:1	328.248	2.28	C18H34NO4		LOESS	2	7	0
Acylcarnitine C11:0	330.263	2.14	C18H35NO4	HMDB13321	LOESS	2	9.4	0
Acylcarnitine C10:0-OH	332.244	3.52	C17H34NO5		LOESS	2	12.7	0.26738
Acylcarnitine C12:2	340.25	2.23	C19H34NO4		LOESS	2	8.9	0
Acylcarnitine C12:1	342.263	2.16	C19H35NO4	HMDB13326	LOESS	2	7.6	0
Acylcarnitine C12:0	344.279	2.13	C19H37NO4	HMDB02250	LOESS	2	7.6	0
Acylcarnitine C13:1	356.279	2.1	356.28		LOESS	2	10.2	0
Acylcarnitine C13:0	358.295	2.03	C20H40NO4		LOESS	2	7.9	0
Acylcarnitine C14:2	368.28	2.08	C21H37NO4	HMDB13331	LOESS	2	8.3	0
Acylcarnitine C14:1	370.294	2.03	C21H39NO4	HMDB0240588	LOESS	2	7.9	0
Acylcarnitine C14:0	372.311	1.94	C21H41NO4	HMDB05066	Internal Standard	1	7.7	0
Acylcarnitine C16:1	398.326	1.93	C23H43NO4	HMDB13207	LOESS	2	7.8	0
25-Hydroxyvitamin D3	400.334	0.81	C27H44O2	HMDB03550	LOESS	1	18.9	0
Acylcarnitine C16:0	400.343	1.85	C23H45NO4	HMDB00222	Internal Standard	1	5	0
Acylcarnitine C18:2	424.346	1.87	C25H46NO4		LOESS	2	7.4	0
Acylcarnitine C18:1	426.357	1.86	C25H48NO4		LOESS	2	8	0
Acylcarnitine C18:0	428.372	1.84	C25H49NO4	HMDB00848	LOESS	2	9.7	0
Beta-carotene	536.438	0.83	C40H56	HMDB00561	LOESS	1	8.4	0
Bilirubin	584.262	3.91	C33H36N4O6	HMDB00054	LOESS	2	20.5	0
Urobilin	594.342	1.19	C33H46N4O6	HMDB04160	LOESS	2	13.2	0

## Sheet: Table S2
	Model 1					Model 2
Metabolites	fdr	p	HR	lowint	Highint	p	HR	lowint	Highint
N2.N2.Dimethylguanosine	0.00110495	1.89e-05	1.44384	1.22018	1.7085	1.88e-05	1.45212	1.22403	1.72271
Homocitrulline	0.00167206	5.7e-05	1.39508	1.18627	1.64063	0.000756756	1.33508	1.12843	1.57957
DMGV	0.0035403	0.000160923	1.28189	1.12677	1.45836	0.000195359	1.30763	1.13552	1.50583
Lysine	0.00612545	0.000313233	0.813924	0.727709	0.910353	0.000203976	0.797011	0.707074	0.898386
Hippurate	0.00689772	0.000391916	0.757338	0.649472	0.883119	0.00342947	0.776858	0.65599	0.919997
Acylcarnitine C10:3	0.0114135	0.000713345	1.23509	1.09293	1.39573	0.0119039	1.18721	1.0386	1.35709
Acisoga	0.0241423	0.00178324	1.20464	1.07184	1.3539	0.106865	1.10603	0.978515	1.25016
Threonine	0.03134	0.00284909	0.824533	0.726379	0.93595	0.0383488	0.864203	0.752718	0.992198
1-Methyladenosine	0.0398759	0.00407822	1.19612	1.05852	1.3516	0.00941433	1.18486	1.04247	1.3467
Tryptophan	0.0411313	0.00444032	0.840579	0.745798	0.947407	0.0135836	0.852067	0.750347	0.967578
Urobilin	0.0432691	0.00491695	1.18212	1.05202	1.32832	0.023281	1.1531	1.01958	1.30411
Guanidineacetate	0.0530338	0.00662922	0.846059	0.749877	0.954579	0.0270746	0.860251	0.752763	0.983087
Acetylcarnosine	0.0770306	0.0105042	0.831217	0.721468	0.95766	0.178896	0.90169	0.775399	1.04855
7-Methylguanine	0.0864776	0.0127751	1.17002	1.03399	1.32395	0.0298984	1.16014	1.01457	1.3266
Methionine	0.092855	0.0147724	0.85972	0.761349	0.970802	0.0178343	0.856367	0.753265	0.973581
Acylcarnitine C11:0	0.105338	0.018187	0.865913	0.768398	0.975803	0.0328748	0.862636	0.753143	0.988046
Pyroglutamate	0.105338	0.0192097	0.87118	0.7762	0.977782	0.188849	0.921412	0.815518	1.04106
Histidine	0.105338	0.0195785	0.865728	0.767017	0.977142	0.0606996	0.885922	0.780597	1.00546
Dimethylglycine	0.105338	0.0197509	1.1976	1.02912	1.39365	0.0475175	1.18333	1.00184	1.3977
Pyroglutamine	0.108627	0.0211839	1.28097	1.03773	1.58123	0.0410147	1.25879	1.00944	1.56974
Racemethionine	0.108627	0.0219558	1.21734	1.02884	1.44039	0.0644926	1.18134	0.990026	1.40963
Bilirubin	0.108627	0.0222191	0.886139	0.79892	0.982881	0.0931544	0.90873	0.81267	1.01615
Symmetric dimethylarginine	0.127696	0.0275708	1.22344	1.02253	1.46384	0.0663623	1.1959	0.987991	1.44755
Asymmetric dimethylarginine	0.138369	0.0306612	1.12911	1.01138	1.26055	0.0514956	1.12158	0.999256	1.25889
3-Hydroxytrimethyllysine	0.145085	0.034427	1.17269	1.01175	1.35923	0.0703755	1.15054	0.988406	1.33927
Gln.Glu	0.145085	0.0346493	0.844834	0.722483	0.987904	0.0975703	0.866101	0.730654	1.02666
Serine	0.145085	0.0361406	0.878666	0.778533	0.991678	0.0587363	0.88624	0.781926	1.00447
Kynurenate	0.167388	0.042798	1.12646	1.00387	1.26402	0.00815436	1.15878	1.03893	1.29246
Acylcarnitine C8:1	0.185086	0.0483748	1.12873	1.00087	1.27294	0.2246	1.08658	0.950297	1.24241
Asparagine	0.203101	0.0542371	0.89143	0.792987	1.00209	0.105133	0.901254	0.794757	1.02202
Homostachydrine	0.218834	0.0601486	1.18004	0.992956	1.40237	0.156764	1.14006	0.950895	1.36687
Proline	0.218834	0.0609254	1.12058	0.994794	1.26227	0.148448	1.09754	0.967379	1.24522
Acylcarnitine C6:0	0.225765	0.0647759	1.11747	0.993217	1.25728	0.0808609	1.1161	0.986609	1.26259
Pipecolate	0.225765	0.0654204	1.10853	0.993446	1.23694	0.167907	1.0877	0.965201	1.22574
Acetylornithine	0.234822	0.0693793	1.1225	0.990877	1.27162	0.0822466	1.12421	0.985144	1.2829
Glutamine	0.253721	0.0764046	0.900242	0.801449	1.01121	0.108526	0.901925	0.7951	1.0231
Acylcarnitine C14:0	0.265138	0.0813492	1.11565	0.986464	1.26175	0.123509	1.10626	0.972853	1.25797
Paraxanthine	0.278374	0.0885735	0.900611	0.798388	1.01592	0.612046	0.967256	0.850479	1.10007
Sarcosine	0.28	0.0906818	2.99716	0.840314	10.69	0.201366	2.32005	0.637997	8.43675
Acylcarnitine C13:1	0.309851	0.103871	0.890998	0.775305	1.02396	0.219901	0.904285	0.770011	1.06197
Glycerophosphocholine	0.319652	0.108972	0.908045	0.807014	1.02173	0.610978	0.968229	0.854969	1.09649
Acylcarnitine C2:0	0.332179	0.117332	1.10305	0.975633	1.24712	0.371387	1.05899	0.933922	1.20082
Acylcarnitine C10:2	0.332179	0.118905	1.0986	0.976133	1.23643	0.141106	1.09911	0.969132	1.24653
Ergothioneine	0.339105	0.125693	0.9093	0.805111	1.02697	0.126696	0.904084	0.794347	1.02898
Acylcarnitine C5:0	0.339105	0.127164	0.909959	0.806063	1.02725	0.034368	0.864909	0.756104	0.989372
Acylcarnitine C9:0	0.343843	0.130895	0.91489	0.815166	1.02682	0.229786	0.923175	0.810261	1.05182
2-Aminoisobutyric acid	0.350536	0.140632	0.916882	0.816926	1.02907	0.037789	0.872093	0.76644	0.992309
Acylcarnitine C4:0	0.350536	0.142747	1.09398	0.970159	1.2336	0.615507	1.03283	0.910496	1.17161
Acylcarnitine C8:0-OH	0.350536	0.147856	1.10004	0.966776	1.25168	0.228757	1.08488	0.95009	1.23878
Acylcarnitine C14:1	0.350536	0.148984	1.09347	0.968506	1.23456	0.225349	1.07777	0.954875	1.21647
Methylnicotinamide	0.350536	0.149376	0.912616	0.805939	1.03341	0.2661	0.928459	0.814606	1.05823
Leucine	0.362944	0.156726	0.915712	0.810651	1.03439	0.0198062	0.848231	0.738552	0.974198
Acylcarnitine C16:1	0.382069	0.169326	1.09186	0.963246	1.23765	0.230441	1.07869	0.953087	1.22083
Methionine.S.oxide	0.408486	0.187996	1.1063	0.951825	1.28585	0.124965	1.13738	0.964914	1.34067
Acylcarnitine C18:1	0.409771	0.191804	1.08662	0.959189	1.23098	0.148967	1.10063	0.96625	1.25369
Acylcarnitine C18:2	0.412726	0.197716	1.08478	0.958442	1.22776	0.23575	1.08023	0.950855	1.2272
Trimethyllysine	0.412912	0.202256	1.08016	0.959434	1.21608	0.148305	1.09798	0.967283	1.24634
Acylcarnitine C8:0	0.447145	0.22363	1.07507	0.956765	1.208	0.127696	1.09964	0.973136	1.24259
1-Methylhistidine	0.447145	0.226113	1.09331	0.946256	1.26322	0.169154	1.11014	0.956515	1.28844
Acylcarnitine C12:1	0.449732	0.229977	1.09067	0.946565	1.25671	0.201274	1.09842	0.951133	1.26852
Arginine	0.45233	0.233875	0.932751	0.83174	1.04603	0.340891	0.944008	0.83845	1.06285
Homoarginine	0.453147	0.237358	0.93204	0.829345	1.04745	0.548449	0.962151	0.848229	1.09137
Alanine	0.454917	0.245552	0.932289	0.828241	1.04941	0.0818691	0.889481	0.779546	1.01492
3-Methylhistidine	0.456333	0.251502	0.934435	0.832168	1.04927	0.299897	0.938667	0.832798	1.05799
Acylcarnitine C14:2	0.462204	0.257363	1.07099	0.951138	1.20595	0.354249	1.05801	0.939022	1.19208
Acylcarnitine C12:0	0.464145	0.261082	1.07165	0.949822	1.20909	0.154289	1.09581	0.966198	1.2428
Acylcarnitine C11:1	0.506253	0.296273	0.938861	0.83404	1.05686	0.432756	0.950415	0.837012	1.07918
Citrulline	0.51522	0.304448	1.06492	0.944459	1.20073	0.351127	1.06307	0.934817	1.20892
Valine	0.522788	0.313314	0.939067	0.831042	1.06113	0.0714314	0.880143	0.766074	1.0112
Kynurenine	0.522788	0.314861	1.06357	0.943128	1.19939	0.0607757	1.13323	0.994357	1.2915
Urocanate	0.548613	0.336649	0.834689	0.577354	1.20672	0.551305	0.891078	0.60976	1.30219
Taurine	0.557338	0.349563	0.944191	0.837153	1.06492	0.977093	1.00187	0.881634	1.13852
Acylcarnitine C13:0	0.557338	0.350795	0.943931	0.83618	1.06557	0.376958	0.941872	0.8247	1.07569
Phenylacetylglutamine	0.557338	0.351503	1.06088	0.936856	1.20132	0.346501	1.06576	0.933416	1.21686
N.Methylproline	0.57365	0.36505	0.837336	0.570253	1.22951	0.850004	1.03921	0.697546	1.54824
Cystine	0.574616	0.368929	1.056	0.937656	1.18928	0.569627	1.03743	0.914014	1.1775
Choline	0.575891	0.37883	1.05664	0.934627	1.19458	0.62906	1.0328	0.906046	1.17728
Acylcarnitine C18:0	0.575891	0.379565	1.05663	0.93446	1.19478	0.199187	1.09252	0.95447	1.25054
Acylcarnitine C10:1	0.583213	0.387704	1.0534	0.936111	1.18539	0.321504	1.06418	0.941034	1.20344
1,3-Dimethyluracil	0.585416	0.39258	1.28413	0.723809	2.27821	0.309272	1.36499	0.749281	2.48663
Tyrosine	0.585416	0.398156	0.923631	0.768184	1.11053	0.830268	0.979628	0.811582	1.18247
Phenylalanine	0.585416	0.399148	0.946589	0.833196	1.07541	0.553211	0.956979	0.827518	1.10669
Urea	0.617645	0.436021	1.04987	0.928865	1.18664	0.774058	1.01857	0.898308	1.15494
Hypoxanthine	0.618003	0.442434	0.948672	0.829319	1.0852	0.709478	0.974222	0.84916	1.1177
Trimethylamine-N-oxide	0.638872	0.464634	1.04944	0.922115	1.19434	0.856305	1.01282	0.882405	1.1625
Acylcarnitine C10:0	0.657891	0.482204	1.04309	0.927302	1.17334	0.315537	1.06601	0.940916	1.20772
Proline betaine	0.675075	0.498635	0.960889	0.85602	1.0786	0.897634	0.992092	0.879063	1.11965
Acylcarnitine C10:0-OH	0.688649	0.517538	1.07192	0.868584	1.32286	0.516229	1.07502	0.864104	1.33741
Betaine	0.688649	0.5204	1.04136	0.920303	1.17833	0.987554	1.00105	0.877815	1.14158
Beta-carotene	0.694395	0.528687	0.965338	0.865001	1.07731	0.894712	0.991142	0.868774	1.13075
Acylcarnitine C12:2	0.709624	0.544314	1.0463	0.90389	1.21114	0.449577	1.06136	0.909542	1.23852
NMMA	0.769649	0.608194	0.972383	0.873649	1.08227	0.385689	0.953074	0.854996	1.0624
Trigonelline	0.769649	0.612221	1.03178	0.914213	1.16448	0.220388	1.0847	0.952441	1.23533
Ornithine	0.771042	0.61771	0.971201	0.865909	1.0893	0.557175	0.96454	0.855007	1.0881
Caffeine	0.803676	0.652986	0.936423	0.703256	1.2469	0.737426	1.05301	0.778561	1.4242
Isoleucine	0.811791	0.664873	1.02768	0.908249	1.16282	0.478696	0.949879	0.823914	1.0951
5-Acetylamino-6-amino-3-methyluracil	0.815252	0.680921	0.859422	0.417457	1.7693	0.658605	0.845145	0.400686	1.78262
Creatine	0.825612	0.694265	1.02561	0.904121	1.16342	0.922076	0.993431	0.870536	1.13368
Methyllysine	0.845033	0.723648	0.979654	0.874154	1.09789	0.249186	0.931629	0.825904	1.05089
25-Hydroxyvitamin D3	0.845033	0.725	1.02121	0.908494	1.14792	0.50822	1.0439	0.919139	1.1856
Acylcarnitine C16:0	0.861275	0.743829	1.02155	0.898929	1.1609	0.39306	1.06307	0.923858	1.22327
Nicotinamide	0.86282	0.754968	1.02018	0.899894	1.15654	0.919596	1.00667	0.884824	1.14529
Carnitine	0.890044	0.79396	1.01536	0.905595	1.13843	0.699465	0.977133	0.868854	1.09891
Pantothenate	0.902937	0.815721	0.986644	0.88115	1.10477	0.560442	0.965508	0.857896	1.08662
Glutamate	0.905727	0.828122	1.01282	0.902806	1.13624	0.280384	1.07288	0.944235	1.21905
Tiglylcarnitine	0.928737	0.880365	0.986117	0.821983	1.18303	0.624644	0.953487	0.787867	1.15392
N-Methyl-4-pyridone-3-carboxamide	0.928737	0.89011	0.991783	0.882232	1.11494	0.993116	0.999452	0.882461	1.13195
Acylcarnitine C3:0	0.928737	0.897482	1.00783	0.895109	1.13474	0.646824	0.969732	0.85026	1.10599
Acetylarginine	0.928737	0.899061	1.0074	0.89898	1.12889	0.947831	1.00402	0.89044	1.13208
Creatinine	0.928737	0.902352	0.991736	0.868604	1.13232	0.735068	1.02469	0.88971	1.18014
4-Trimethylammoniobutanoic acid	0.929916	0.908782	1.00629	0.903871	1.12033	0.964472	0.997436	0.890873	1.11674
5-Methylthioadenosine	0.975532	0.969989	1.00356	0.833877	1.20777	0.922768	1.00894	0.84284	1.20777

## Sheet: Table S3
	Model 1					Model 2
Metabolites	fdr	p	HR	lowint	Highint	p	HR	lowint	Highint
Glycerophosphocholine	0.062497	0.000911784	0.771187	0.661413	0.899181	0.0639149	0.855756	0.725749	1.00905
Taurine	0.062497	0.00136658	0.776257	0.664767	0.906446	0.0226763	0.824932	0.699089	0.973429
N.Methylproline	0.0911778	0.00303926	0.479034	0.294434	0.779372	0.0143177	0.528483	0.317239	0.88039
Paraxanthine	0.199853	0.00899525	0.826222	0.71597	0.953453	0.05627	0.859842	0.73635	1.00404
Valine	0.199853	0.00999267	1.23157	1.05108	1.44305	0.672648	1.03936	0.868958	1.24317
Proline betaine	0.265536	0.0175807	0.829477	0.710852	0.967898	0.0148766	0.814593	0.690664	0.96076
Isoleucine	0.372768	0.0281763	1.20071	1.01977	1.41376	0.987151	1.00159	0.82573	1.2149
Pyroglutamate	0.372768	0.0316668	0.851325	0.735069	0.985968	0.16349	0.894685	0.765052	1.04628
Hippurate	0.372768	0.0431056	0.812901	0.665067	0.993597	0.116682	0.837641	0.671328	1.04516
Kynurenine	0.372768	0.0474099	0.850128	0.724061	0.998146	0.0880299	0.853382	0.711264	1.0239
Methionine	0.372768	0.0498342	0.853534	0.728603	0.999885	0.0518281	0.845941	0.714669	1.00133
Urobilin	0.372768	0.0512847	1.16302	0.999158	1.35375	0.0594959	1.16554	0.993885	1.36685
Arginine	0.372768	0.0539686	0.86375	0.744203	1.0025	0.292917	0.918184	0.783154	1.07649
Tryptophan	0.372768	0.0634598	0.862553	0.737858	1.00832	0.0516948	0.846803	0.716199	1.00122
Urocanate	0.372768	0.0654622	0.638299	0.395888	1.02914	0.108264	0.665969	0.405511	1.09372
Tyrosine	0.372768	0.0714646	0.788394	0.60879	1.02099	0.125968	0.815143	0.62739	1.05908
N-Methyl-4-pyridone-3-carboxamide	0.372768	0.073226	0.864778	0.737689	1.01376	0.0142473	0.805705	0.677872	0.957644
Acylcarnitine C11:0	0.372768	0.0741869	0.868736	0.744394	1.01385	0.0854439	0.856432	0.717781	1.02186
Creatinine	0.372768	0.0742828	0.857186	0.723744	1.01523	0.0327796	0.814702	0.674971	0.983359
3-Methylhistidine	0.372768	0.0745536	0.867979	0.742888	1.01413	0.0459437	0.849242	0.723337	0.997061
Threonine	0.384337	0.0800703	0.867084	0.739099	1.01723	0.521959	0.943989	0.791306	1.12613
Leucine	0.4214	0.0913032	1.1511	0.977636	1.35535	0.625406	0.954409	0.791363	1.15105
NMMA	0.445091	0.103666	0.890438	0.774295	1.024	0.111037	0.884193	0.759981	1.0287
Acetylcarnosine	0.445091	0.103855	0.853803	0.705731	1.03294	0.00117989	0.703011	0.568186	0.869828
Acylcarnitine C18:0	0.447808	0.10822	0.881353	0.755477	1.0282	0.0730637	0.853873	0.718413	1.01487
Serine	0.452038	0.116135	0.881922	0.753977	1.03158	0.228162	0.900061	0.758403	1.06818
Acylcarnitine C8:0	0.452038	0.118116	1.12318	0.970903	1.29935	0.141337	1.12515	0.961545	1.3166
Acylcarnitine C10:0-OH	0.452038	0.125004	1.25146	0.939633	1.66676	0.274631	1.17621	0.879079	1.57378
Hypoxanthine	0.452038	0.130866	0.889191	0.763523	1.03554	0.050209	0.854223	0.729593	1.00014
Histidine	0.452038	0.137899	0.887371	0.757792	1.03911	0.123736	0.874775	0.737756	1.03724
1-Methylhistidine	0.452038	0.139723	0.877461	0.737705	1.04369	0.116769	0.859847	0.711991	1.03841
Methyllysine	0.452038	0.143175	0.894614	0.770708	1.03844	0.0367353	0.84172	0.716056	0.989437
Acylcarnitine C10:3	0.452038	0.143546	1.12159	0.961743	1.308	0.67207	1.03831	0.872427	1.23574
3-Hydroxytrimethyllysine	0.452038	0.146728	0.869115	0.71911	1.05041	0.0357468	0.79809	0.646586	0.985093
2-Aminoisobutyric acid	0.452038	0.146912	1.11618	0.962134	1.29488	0.707451	1.03415	0.867784	1.23242
Trimethyllysine	0.483507	0.161169	0.889229	0.754557	1.04794	0.0949323	0.860154	0.720758	1.02651
Racemethionine	0.50787	0.177297	0.850732	0.672663	1.07594	0.0989046	0.8115	0.63321	1.03999
1,3-Dimethyluracil	0.50787	0.177754	0.562166	0.243272	1.29908	0.316839	0.64002	0.267122	1.53348
Phenylacetylglutamine	0.522789	0.19349	1.11142	0.94782	1.30327	0.569833	1.05054	0.886262	1.24527
Betaine	0.522789	0.195174	0.898605	0.764397	1.05638	0.153328	0.88053	0.73943	1.04855
Acylcarnitine C8:0-OH	0.522789	0.199078	1.11052	0.946331	1.30319	0.443685	1.06604	0.905122	1.25557
#N/A	0.522789	0.203037	0.864027	0.689919	1.08207	0.35089	0.894296	0.707201	1.13089
Acylcarnitine C8:1	0.522789	0.204759	1.10379	0.94755	1.28579	0.811058	1.02107	0.860609	1.21146
Creatine	0.543977	0.22436	1.11103	0.937488	1.31669	0.425419	1.07585	0.898828	1.28773
Tiglylcarnitine	0.543977	0.226454	0.855094	0.663511	1.102	0.116834	0.80568	0.615011	1.05546
Acylcarnitine C16:0	0.543977	0.227299	0.9055	0.770731	1.06383	0.136704	0.871593	0.727287	1.04453
Caffeine	0.543977	0.236563	0.786258	0.527996	1.17085	0.460263	0.848563	0.54877	1.31213
Citrulline	0.543977	0.240257	1.09508	0.941045	1.27434	0.0983362	1.14966	0.974431	1.35639
Acylcarnitine C6:0	0.545945	0.245675	1.09404	0.940016	1.27329	0.45516	1.06488	0.902934	1.25587
Asparagine	0.548969	0.251611	0.915744	0.787813	1.06445	0.200203	0.897067	0.759703	1.05927
Acetylarginine	0.563013	0.27602	0.919031	0.789499	1.06982	0.414511	0.932176	0.787468	1.10348
Pyroglutamine	0.563013	0.278065	0.850898	0.635579	1.13916	0.370829	0.866103	0.632179	1.18658
4-Trimethylammoniobutanoic acid	0.563013	0.279245	0.933879	0.82504	1.05708	0.49152	0.956983	0.844298	1.08471
Trigonelline	0.563013	0.281507	0.920321	0.791245	1.07045	0.640607	0.961364	0.814791	1.1343
Glutamate	0.572572	0.295272	0.924014	0.796904	1.0714	0.425807	0.934276	0.790339	1.10443
Acylcarnitine C11:1	0.572572	0.295829	0.920024	0.786918	1.07564	0.381709	0.925446	0.77796	1.10089
1-Methyladenosine	0.588275	0.308844	1.08332	0.928572	1.26386	0.625517	1.04116	0.885455	1.22425
Ergothioneine	0.590257	0.314804	0.923939	0.79187	1.07804	0.290623	0.912756	0.770592	1.08115
N2.N2.Dimethylguanosine	0.623546	0.337754	1.13067	0.879602	1.4534	0.80911	1.0259	0.833693	1.26242
Acylcarnitine C9:0	0.626394	0.344516	0.930715	0.801974	1.08012	0.43252	0.932768	0.783961	1.10982
Acylcarnitine C2:0	0.733772	0.415964	1.06908	0.910143	1.25578	0.956842	1.00445	0.855288	1.17962
Guanidineacetate	0.733772	0.420586	0.935787	0.796226	1.09981	0.643807	1.04493	0.867325	1.2589
Bilirubin	0.733772	0.425631	0.943132	0.816614	1.08925	0.976944	0.997688	0.852759	1.16725
25-Hydroxyvitamin D3	0.733772	0.428034	1.06381	0.912921	1.23963	0.306074	1.08971	0.924403	1.28458
7-Methylguanine	0.78289	0.46321	1.06011	0.907019	1.23905	0.769566	0.974992	0.82302	1.15503
Pipecolate	0.789865	0.478891	1.05443	0.910552	1.22105	0.738501	1.02794	0.874371	1.20849
Acylcarnitine C18:1	0.789865	0.480789	0.945518	0.809156	1.10486	0.469819	0.941458	0.799386	1.10878
Acylcarnitine C13:1	0.789865	0.487083	0.938423	0.784431	1.12264	0.715461	0.960989	0.775894	1.19024
Acisoga	0.792858	0.497054	1.05535	0.903396	1.23285	0.901819	0.989432	0.835761	1.17136
Acylcarnitine C3:0	0.792858	0.508288	0.94851	0.810997	1.10934	0.0749301	0.850952	0.712463	1.01636
Lysine	0.792858	0.50875	0.949428	0.813976	1.10742	0.226623	0.901479	0.761971	1.06653
Carnitine	0.795255	0.516916	1.04969	0.906497	1.21551	0.368031	1.07378	0.919603	1.25382
Acylcarnitine C10:2	0.817452	0.548274	1.04764	0.899957	1.21957	0.762855	1.02568	0.869929	1.20931
Methylnicotinamide	0.817452	0.5574	0.954803	0.818113	1.11433	0.708682	0.968429	0.818433	1.14592
Alanine	0.817452	0.561575	1.0483	0.893958	1.22929	0.613649	0.952555	0.788749	1.15038
Choline	0.817452	0.572565	0.956052	0.817874	1.11758	0.621384	0.958605	0.810547	1.13371
Phenylalanine	0.817452	0.574395	0.95485	0.812658	1.12192	0.229693	0.886044	0.727304	1.07943
Acylcarnitine C10:0	0.817452	0.579029	1.04358	0.897592	1.21331	0.665398	1.03618	0.882036	1.21726
Sarcosine	0.823381	0.598989	1.54218	0.306844	7.75092	0.599952	1.58913	0.281461	8.97225
Nicotinamide	0.823381	0.599118	0.959573	0.822725	1.11918	0.178256	0.893359	0.75809	1.05276
Cystine	0.823381	0.611807	0.962247	0.829353	1.11644	0.309814	0.920731	0.785082	1.07982
Gln.Glu	0.823381	0.614499	0.949038	0.774256	1.16328	0.952583	1.00667	0.808486	1.25344
5-Methylthioadenosine	0.823381	0.617536	0.940499	0.739244	1.19654	0.558252	0.926312	0.71691	1.19688
Acylcarnitine C4:0	0.823471	0.624466	1.03957	0.889975	1.21431	0.593715	0.955908	0.809961	1.12815
Homostachydrine	0.854297	0.656084	0.942393	0.725809	1.22361	0.939308	1.01085	0.765578	1.33471
Acylcarnitine C10:1	0.854297	0.66208	1.03432	0.889066	1.2033	0.894222	1.01071	0.863801	1.18261
DMGV	0.894897	0.701003	1.03167	0.87988	1.20964	0.222396	0.893376	0.745387	1.07075
Symmetric dimethylarginine	0.906677	0.724118	0.951802	0.723466	1.2522	0.654616	0.937042	0.704742	1.24591
Acylcarnitine C14:0	0.906677	0.725342	0.970674	0.822167	1.14601	0.499269	0.942118	0.792478	1.12001
Urea	0.963236	0.783668	0.977479	0.830775	1.15009	0.425448	0.934675	0.79161	1.1036
Acylcarnitine C14:1	0.963236	0.794711	1.0208	0.874154	1.19205	0.964327	1.00353	0.860029	1.17097
Homoarginine	0.963236	0.820375	0.982646	0.844835	1.14294	0.988236	0.998759	0.846747	1.17806
5-Acetylamino-6-amino-3-methyluracil	0.963236	0.844849	1.09833	0.4293	2.81001	0.687239	0.8169	0.305202	2.1865
Acylcarnitine C14:2	0.963236	0.847491	1.01503	0.871833	1.18176	0.905151	0.990847	0.851762	1.15264
Acylcarnitine C12:2	0.963236	0.852384	1.01693	0.852102	1.21364	0.903844	0.988844	0.824286	1.18625
Pantothenate	0.963236	0.870764	0.987588	0.849628	1.14795	0.401475	0.934192	0.796842	1.09522
Acetylornithine	0.963236	0.872611	0.98728	0.844272	1.15451	0.79228	0.978078	0.829333	1.1535
Dimethylglycine	0.963236	0.874296	0.981766	0.781625	1.23316	0.920416	0.987261	0.767713	1.26959
Acylcarnitine C13:0	0.963236	0.876976	1.01259	0.864235	1.18642	0.574016	1.05252	0.880491	1.25816
Asymmetric dimethylarginine	0.963236	0.879451	0.982752	0.784864	1.23053	0.945459	0.992182	0.792387	1.24236
Acylcarnitine C18:2	0.963236	0.893175	0.989378	0.846595	1.15624	0.837874	0.98336	0.837354	1.15483
Methionine.S.oxide	0.963236	0.912289	1.01233	0.813938	1.25909	0.82991	1.02621	0.810457	1.29939
Acylcarnitine C12:1	0.963236	0.925879	1.00841	0.845234	1.2031	0.911267	1.01022	0.844861	1.20793
Glutamine	0.963236	0.928468	0.993166	0.855076	1.15356	0.578972	1.04848	0.887022	1.23934
Acylcarnitine C16:1	0.963236	0.932074	0.992934	0.843543	1.16878	0.960069	1.00413	0.854465	1.18001
Ornithine	0.963236	0.933989	0.993598	0.853497	1.1567	0.915486	0.990974	0.838185	1.17161
Acylcarnitine C12:0	0.963236	0.935578	0.993618	0.850735	1.1605	0.85541	0.985275	0.839969	1.15572
Homocitrulline	0.963236	0.939345	1.00979	0.785593	1.29798	0.539092	0.921628	0.710308	1.19582
Trimethylamine-N-oxide	0.963236	0.947182	1.00593	0.844432	1.19832	0.767146	0.972444	0.808239	1.17001
Acylcarnitine C5:0	0.987354	0.979126	0.997899	0.852417	1.16821	0.431359	0.93019	0.776762	1.11392
Proline	0.992094	0.992094	0.999224	0.857021	1.16502	0.493898	0.942964	0.796939	1.11574

## Sheet: Table S4
	Hba1c			HOMA-IR
Metabolites	fdr	p	rho	fdr	p	rho
Lysine	0.00876073	0.000730061	0.178475	0.0880403	0.0440202	0.106957
Threonine	0.0104482	0.00174137	-0.165618	0.000508779	0.000127195	-0.201985
Acylcarnitine C10:3	0.0284736	0.00949121	0.137497	0.583656	0.437742	0.0413145
Acisoga	0.21084	0.0983677	0.0878627	0.486053	0.298671	0.0553125
1-Methyladenosine	0.21084	0.113277	-0.0841982	0.910197	0.834348	0.0111383
N2.N2.Dimethylguanosine	0.21084	0.12299	0.0820104	0.0651702	0.0271543	0.117266
Tryptophan	0.269746	0.20231	-0.0678312	0.0266289	0.00887629	0.138702
Hippurate	0.683476	0.569563	-0.0302831	0.000508779	8.64e-05	-0.206837
DMGV	0.875683	0.802709	0.0133066	4.66e-14	3.88e-15	0.400882
Homocitrulline	0.906965	0.906965	0.00622456	0.700154	0.583462	0.0291994
